# Supplementary material for: Characterizing changes in transcriptome and kinome responses in testicular cells during infection by Ebola virus
Source: Npj Viruses. 2024 Apr 11;2:12. doi: 10.1038/s44298-024-00022-8 (PMC11721128; doi:10.1038/s44298-024-00022-8)
Supplement: Supplementary file 1 — Supplementary table 1 [file 44298_2024_22_MOESM1_ESM.xlsx]

## Sheet: Sheet1
UPREGULATED GENES
Network	Annotation
L01	GO:0198738|cell-cell signaling by wnt|-3.7;GO:0016055|Wnt signaling pathway|-3.7;GO:0007517|muscle organ development|-3.6
L04	GO:0002831|regulation of response to biotic stimulus|-15.1;GO:0045088|regulation of innate immune response|-13.7;GO:0009615|response to virus|-13.5
L04_MCODE_ALL	GO:0019221|cytokine-mediated signaling pathway|-12.7;GO:0009615|response to virus|-9.9;GO:0006366|transcription by RNA polymerase II|-9.3
L04_SUB1_MCODE_1	GO:0006470|protein dephosphorylation|-6.5;GO:0016311|dephosphorylation|-5.8;GO:0002757|immune response-activating signaling pathway|-5.2
L04_SUB1_MCODE_2	GO:0048145|regulation of fibroblast proliferation|-7.7;GO:0048147|negative regulation of fibroblast proliferation|-7.6;GO:0007259|receptor signaling pathway via JAK-STAT|-5.1
L04_SUB1_MCODE_3	GO:0045071|negative regulation of viral genome replication|-7.2;GO:0045087|innate immune response|-7.0;GO:0060700|regulation of ribonuclease activity|-7.0
L04_SUB1_MCODE_4	GO:0007160|cell-matrix adhesion|-6.3;R-MMU-9012999|RHO GTPase cycle|-6.0;GO:0031589|cell-substrate adhesion|-5.7
L04_SUB1_MCODE_5	GO:0033365|protein localization to organelle|-2.8
L04_SUB1_MCODE_6	GO:0019221|cytokine-mediated signaling pathway|-4.0;GO:0006468|protein phosphorylation|-3.2
L04_SUB1_MCODE_8	GO:0042274|ribosomal small subunit biogenesis|-6.4;R-MMU-6791226|Major pathway of rRNA processing in the nucleolus and cytosol|-5.7;R-MMU-72312|rRNA processing|-5.7
L04_SUB1_MCODE_9	GO:0007423|sensory organ development|-4.0
L04_SUB1_MCODE_10	GO:0006351|DNA-templated transcription|-4.2;GO:0032774|RNA biosynthetic process|-4.2;GO:0071396|cellular response to lipid|-4.0
L04_SUB1_MCODE_11	GO:0007018|microtubule-based movement|-6.8;GO:0010970|transport along microtubule|-5.7;GO:0030705|cytoskeleton-dependent intracellular transport|-5.5
L04_SUB1_MCODE_12	GO:0006338|chromatin remodeling|-4.8;GO:0006325|chromatin organization|-4.4;GO:0071824|protein-DNA complex organization|-4.3
L04_SUB1_MCODE_13	R-MMU-380108|Chemokine receptors bind chemokines|-7.8;GO:0070098|chemokine-mediated signaling pathway|-7.6;GO:1990868|response to chemokine|-7.4
L04_SUB1_MCODE_14	GO:0009615|response to virus|-5.4
L07	GO:0045087|innate immune response|-21.7;GO:0009615|response to virus|-18.7;GO:0045088|regulation of innate immune response|-15.7
L07_MCODE_ALL	GO:0045088|regulation of innate immune response|-11.5;GO:0009615|response to virus|-11.2;R-MMU-913531|Interferon Signaling|-10.7
L07_SUB1_MCODE_1	GO:0030036|actin cytoskeleton organization|-9.9;GO:0030029|actin filament-based process|-9.5;GO:0031589|cell-substrate adhesion|-8.1
L07_SUB1_MCODE_2	GO:1900246|positive regulation of RIG-I signaling pathway|-8.2;GO:0051607|defense response to virus|-7.4;GO:0140546|defense response to symbiont|-7.4
L07_SUB1_MCODE_3	GO:0001961|positive regulation of cytokine-mediated signaling pathway|-5.8;GO:0060760|positive regulation of response to cytokine stimulus|-5.6;GO:0001959|regulation of cytokine-mediated signaling pathway|-4.6
L07_SUB1_MCODE_4	GO:0198738|cell-cell signaling by wnt|-6.3;GO:0016055|Wnt signaling pathway|-6.3;GO:0060070|canonical Wnt signaling pathway|-5.5
L07_SUB1_MCODE_5	GO:0050878|regulation of body fluid levels|-6.6;GO:0030336|negative regulation of cell migration|-4.5;GO:2000146|negative regulation of cell motility|-4.4
L07_SUB1_MCODE_6	R-MMU-1169408|ISG15 antiviral mechanism|-11.6;R-MMU-1169410|Antiviral mechanism by IFN-stimulated genes|-9.5;R-MMU-913531|Interferon Signaling|-8.9
L07_SUB1_MCODE_7	GO:0002477|antigen processing and presentation of exogenous peptide antigen via MHC class Ib|-8.1;GO:0001913|T cell mediated cytotoxicity|-8.1;GO:0002726|positive regulation of T cell cytokine production|-7.8
L07_SUB1_MCODE_8	R-MMU-190840|Microtubule-dependent trafficking of connexons from Golgi to the plasma membrane|-8.8;R-MMU-190872|Transport of connexons to the plasma membrane|-8.8;R-MMU-9668328|Sealing of the nuclear envelope (NE) by ESCRT-III|-8.2
L07_SUB1_MCODE_10	GO:0008285|negative regulation of cell population proliferation|-4.3
L07_SUB1_MCODE_11	GO:0009615|response to virus|-5.4
L07_SUB1_MCODE_12	R-MMU-8948216|Collagen chain trimerization|-8.4;R-MMU-2022090|Assembly of collagen fibrils and other multimeric structures|-8.0;R-MMU-1442490|Collagen degradation|-7.8
L14	GO:0045087|innate immune response|-23.6;GO:0009615|response to virus|-19.5;GO:0002831|regulation of response to biotic stimulus|-17.9
L14_MCODE_ALL	R-MMU-1169410|Antiviral mechanism by IFN-stimulated genes|-12.4;R-MMU-913531|Interferon Signaling|-12.0;GO:0051607|defense response to virus|-9.5
L14_SUB1_MCODE_1	GO:0007160|cell-matrix adhesion|-9.8;GO:0030036|actin cytoskeleton organization|-9.4;GO:0030029|actin filament-based process|-9.1
L14_SUB1_MCODE_2	R-MMU-1296072|Voltage gated Potassium channels|-5.8;GO:0035914|skeletal muscle cell differentiation|-5.0;R-MMU-1296071|Potassium Channels|-4.6
L14_SUB1_MCODE_3	R-MMU-1169408|ISG15 antiviral mechanism|-9.1;R-MMU-1169410|Antiviral mechanism by IFN-stimulated genes|-7.0;R-MMU-913531|Interferon Signaling|-6.3
L14_SUB1_MCODE_4	GO:0198738|cell-cell signaling by wnt|-5.0;GO:0016055|Wnt signaling pathway|-5.0;R-MMU-195721|Signaling by WNT|-3.7
L14_SUB1_MCODE_5	R-MMU-190840|Microtubule-dependent trafficking of connexons from Golgi to the plasma membrane|-13.5;R-MMU-190872|Transport of connexons to the plasma membrane|-13.4;R-MMU-9668328|Sealing of the nuclear envelope (NE) by ESCRT-III|-12.3
L14_SUB1_MCODE_6	GO:0002477|antigen processing and presentation of exogenous peptide antigen via MHC class Ib|-16.2;GO:0002428|antigen processing and presentation of peptide antigen via MHC class Ib|-14.7;GO:0019885|antigen processing and presentation of endogenous peptide antigen via MHC class I|-14.6
L14_SUB1_MCODE_7	GO:0001525|angiogenesis|-3.7;GO:0048514|blood vessel morphogenesis|-3.3;GO:0051345|positive regulation of hydrolase activity|-3.2
L14_SUB1_MCODE_8	R-MMU-5688426|Deubiquitination|-6.6;R-MMU-5689603|UCH proteinases|-5.7;R-MMU-5689880|Ub-specific processing proteases|-4.9
L14_SUB1_MCODE_9	GO:0003002|regionalization|-4.5;GO:0007389|pattern specification process|-4.4;GO:0007420|brain development|-3.8
L14_SUB1_MCODE_11	GO:0009615|response to virus|-5.4;GO:0045087|innate immune response|-4.4
L14_SUB1_MCODE_12	GO:0051607|defense response to virus|-5.7;GO:0140546|defense response to symbiont|-5.7;GO:0045089|positive regulation of innate immune response|-5.4
S01	GO:0031667|response to nutrient levels|-6.3;GO:0009991|response to extracellular stimulus|-6.1;R-HSA-9006934|Signaling by Receptor Tyrosine Kinases|-5.9
S01_MCODE_ALL	R-HSA-9006934|Signaling by Receptor Tyrosine Kinases|-5.1;R-HSA-9694516|SARS-CoV-2 Infection|-4.7;R-HSA-9679506|SARS-CoV Infections|-4.1
S01_SUB1_MCODE_1	GO:0050679|positive regulation of epithelial cell proliferation|-4.2;GO:0050678|regulation of epithelial cell proliferation|-3.4;R-HSA-9006934|Signaling by Receptor Tyrosine Kinases|-3.1
S02	GO:0033143|regulation of intracellular steroid hormone receptor signaling pathway|-5.1;GO:0030879|mammary gland development|-4.3;GO:0008584|male gonad development|-4.2
S14	GO:0051607|defense response to virus|-20.8;GO:0140546|defense response to symbiont|-20.8;GO:0009615|response to virus|-18.2
S14_MCODE_ALL	R-HSA-909733|Interferon alpha/beta signaling|-19.5;R-HSA-913531|Interferon Signaling|-13.9;GO:0051607|defense response to virus|-12.0
S14_SUB1_MCODE_1	R-HSA-909733|Interferon alpha/beta signaling|-23.6;R-HSA-913531|Interferon Signaling|-18.5;GO:0051607|defense response to virus|-15.5
S14_SUB1_MCODE_2	GO:0006091|generation of precursor metabolites and energy|-6.3;GO:0019362|pyridine nucleotide metabolic process|-6.0;GO:0046496|nicotinamide nucleotide metabolic process|-6.0
S14_SUB1_MCODE_3	R-HSA-71387|Metabolism of carbohydrates|-5.0;GO:0032787|monocarboxylic acid metabolic process|-4.3;GO:0010817|regulation of hormone levels|-4.3
S14_SUB1_MCODE_4	R-HSA-6791226|Major pathway of rRNA processing in the nucleolus and cytosol|-6.6;R-HSA-8868773|rRNA processing in the nucleus and cytosol|-6.6;R-HSA-72312|rRNA processing|-6.5
S14_SUB2_MCODE_5	GO:0009150|purine ribonucleotide metabolic process|-5.7;GO:0009259|ribonucleotide metabolic process|-5.6;GO:0019693|ribose phosphate metabolic process|-5.6
S28	R-HSA-909733|Interferon alpha/beta signaling|-18.9;GO:0045087|innate immune response|-15.8;R-HSA-913531|Interferon Signaling|-15.7
S28_MCODE_ALL	R-HSA-909733|Interferon alpha/beta signaling|-26.4;R-HSA-913531|Interferon Signaling|-23.0;R-HSA-1280215|Cytokine Signaling in Immune system|-21.5
S28_SUB1_MCODE_1	R-HSA-216083|Integrin cell surface interactions|-16.8;R-HSA-1474228|Degradation of the extracellular matrix|-12.6;R-HSA-1474244|Extracellular matrix organization|-12.3
S28_SUB1_MCODE_2	R-HSA-909733|Interferon alpha/beta signaling|-36.9;R-HSA-913531|Interferon Signaling|-28.9;R-HSA-1280215|Cytokine Signaling in Immune system|-22.2
S28_SUB1_MCODE_3	R-HSA-9824446|Viral Infection Pathways|-6.7;R-HSA-1280215|Cytokine Signaling in Immune system|-6.6;R-HSA-8852276|The role of GTSE1 in G2/M progression after G2 checkpoint|-6.3
S28_SUB1_MCODE_4	R-HSA-392518|Signal amplification|-10.8;R-HSA-76002|Platelet activation, signaling and aggregation|-9.5;R-HSA-9009391|Extra-nuclear estrogen signaling|-9.2
S28_SUB1_MCODE_5	GO:0048729|tissue morphogenesis|-4.2
S28_SUB1_MCODE_7	R-HSA-6791226|Major pathway of rRNA processing in the nucleolus and cytosol|-6.6;R-HSA-8868773|rRNA processing in the nucleus and cytosol|-6.6;R-HSA-72312|rRNA processing|-6.5
S28_SUB1_MCODE_8	R-HSA-556833|Metabolism of lipids|-4.8
DOWNREGULATED GENES
L02	R-MMU-1474244|Extracellular matrix organization|-5.7;R-MMU-8948216|Collagen chain trimerization|-5.1;GO:0052695|cellular glucuronidation|-4.4
L02_MCODE_ALL	R-MMU-8948216|Collagen chain trimerization|-8.9;R-MMU-1650814|Collagen biosynthesis and modifying enzymes|-7.9;R-MMU-1474290|Collagen formation|-7.6
L02_SUB1_MCODE_1	R-MMU-8948216|Collagen chain trimerization|-11.2;R-MMU-1650814|Collagen biosynthesis and modifying enzymes|-10.2;R-MMU-1474290|Collagen formation|-9.9
L04	GO:0051301|cell division|-18.3;GO:0098813|nuclear chromosome segregation|-16.7;GO:0000278|mitotic cell cycle|-15.4
L04_MCODE_ALL	R-MMU-212300|PRC2 methylates histones and DNA|-17.8;R-MMU-8936459|RUNX1 regulates genes involved in megakaryocyte differentiation and platelet function|-17.6;R-MMU-983231|Factors involved in megakaryocyte development and platelet production|-15.3
L04_SUB1_MCODE_1	R-MMU-212300|PRC2 methylates histones and DNA|-25.3;R-MMU-8936459|RUNX1 regulates genes involved in megakaryocyte differentiation and platelet function|-25.1;R-MMU-983231|Factors involved in megakaryocyte development and platelet production|-22.7
L04_SUB1_MCODE_2	R-MMU-1650814|Collagen biosynthesis and modifying enzymes|-9.2;R-MMU-1474290|Collagen formation|-8.7;R-MMU-1474244|Extracellular matrix organization|-7.9
L04_SUB1_MCODE_3	GO:0048568|embryonic organ development|-2.3;R-MMU-382551|Transport of small molecules|-2.1
L04_SUB1_MCODE_4	GO:0008608|attachment of spindle microtubules to kinetochore|-14.4;GO:0051310|metaphase chromosome alignment|-12.2;GO:0051303|establishment of chromosome localization|-11.8
L04_SUB1_MCODE_5	GO:0000079|regulation of cyclin-dependent protein serine/threonine kinase activity|-7.0;GO:1904029|regulation of cyclin-dependent protein kinase activity|-6.9;GO:0044772|mitotic cell cycle phase transition|-6.0
L04_SUB2_MCODE_7	GO:0006821|chloride transport|-9.3;GO:0006820|monoatomic anion transport|-8.8;GO:0015698|inorganic anion transport|-8.8
L04_SUB1_MCODE_8	GO:0000226|microtubule cytoskeleton organization|-4.8
L07	GO:0051000|positive regulation of nitric-oxide synthase activity|-4.1;GO:0060485|mesenchyme development|-3.7;GO:0099150|regulation of postsynaptic specialization assembly|-3.6
L07_MCODE_ALL	R-MMU-1474244|Extracellular matrix organization|-6.4;R-MMU-8948216|Collagen chain trimerization|-5.7;R-MMU-1650814|Collagen biosynthesis and modifying enzymes|-5.0
L07_SUB1_MCODE_3	R-MMU-8948216|Collagen chain trimerization|-8.4;R-MMU-1650814|Collagen biosynthesis and modifying enzymes|-7.7;R-MMU-1474290|Collagen formation|-7.4
L14	GO:0042773|ATP synthesis coupled electron transport|-8.7;GO:0019646|aerobic electron transport chain|-7.9;GO:0022904|respiratory electron transport chain|-7.8
L14_MCODE_ALL	GO:0042773|ATP synthesis coupled electron transport|-11.7;GO:0022904|respiratory electron transport chain|-10.8;GO:0022900|electron transport chain|-10.5
L14_SUB1_MCODE_1	GO:0006376|mRNA splice site recognition|-7.2;GO:0000245|spliceosomal complex assembly|-6.5;GO:0022618|protein-RNA complex assembly|-4.7
L14_SUB1_MCODE_2	GO:0008015|blood circulation|-3.5;GO:0003013|circulatory system process|-3.4;GO:0061061|muscle structure development|-3.2
L14_SUB2_MCODE_3	GO:0042773|ATP synthesis coupled electron transport|-17.3;GO:0022904|respiratory electron transport chain|-16.4;GO:0022900|electron transport chain|-16.1
L14_SUB1_MCODE_4	GO:0046328|regulation of JNK cascade|-5.8;GO:0032872|regulation of stress-activated MAPK cascade|-5.4;GO:0070302|regulation of stress-activated protein kinase signaling cascade|-5.4
S01	GO:0019646|aerobic electron transport chain|-5.2;GO:0042775|mitochondrial ATP synthesis coupled electron transport|-5.0;GO:0042773|ATP synthesis coupled electron transport|-4.9
S01_MCODE_ALL	GO:0019646|aerobic electron transport chain|-7.6;GO:0042775|mitochondrial ATP synthesis coupled electron transport|-7.4;GO:0042773|ATP synthesis coupled electron transport|-7.4
S01_SUB1_MCODE_1	GO:0019646|aerobic electron transport chain|-7.6;GO:0042775|mitochondrial ATP synthesis coupled electron transport|-7.4;GO:0042773|ATP synthesis coupled electron transport|-7.4
S07	GO:1903047|mitotic cell cycle process|-46.0;GO:0000278|mitotic cell cycle|-45.4;GO:0051301|cell division|-43.6
S07_MCODE_ALL	GO:1903047|mitotic cell cycle process|-23.0;GO:0051301|cell division|-22.6;GO:0000278|mitotic cell cycle|-22.0
S07_SUB1_MCODE_1	R-MMU-983189|Kinesins|-18.0;GO:1903047|mitotic cell cycle process|-16.1;R-MMU-6811434|COPI-dependent Golgi-to-ER retrograde traffic|-16.0
S07_SUB1_MCODE_2	R-MMU-3214842|HDMs demethylate histones|-11.7;R-MMU-3214841|PKMTs methylate histone lysines|-11.1;R-MMU-3214858|RMTs methylate histone arginines|-10.8
S07_SUB1_MCODE_3	GO:0008608|attachment of spindle microtubules to kinetochore|-8.6;GO:0033047|regulation of mitotic sister chromatid segregation|-7.7;GO:0010965|regulation of mitotic sister chromatid separation|-7.7
S07_SUB1_MCODE_4	R-MMU-176187|Activation of ATR in response to replication stress|-8.4;R-MMU-69481|G2/M Checkpoints|-6.4;R-MMU-69620|Cell Cycle Checkpoints|-5.7
S14	R-MMU-1474244|Extracellular matrix organization|-16.1;GO:0030335|positive regulation of cell migration|-13.2;GO:0040017|positive regulation of locomotion|-13.2
S14_MCODE_ALL	R-MMU-1474290|Collagen formation|-10.7;R-MMU-1474244|Extracellular matrix organization|-10.6;GO:0040017|positive regulation of locomotion|-9.9
S14_SUB1_MCODE_1	R-MMU-8948216|Collagen chain trimerization|-10.4;R-MMU-1650814|Collagen biosynthesis and modifying enzymes|-9.2;R-MMU-1474290|Collagen formation|-8.7
S14_SUB1_MCODE_2	R-MMU-1474228|Degradation of the extracellular matrix|-8.9;R-MMU-1592389|Activation of Matrix Metalloproteinases|-8.8;GO:0030574|collagen catabolic process|-8.7
S14_SUB1_MCODE_3	GO:0071674|mononuclear cell migration|-13.7;GO:0030595|leukocyte chemotaxis|-12.7;GO:0072676|lymphocyte migration|-12.3
S14_SUB1_MCODE_4	GO:0007265|Ras protein signal transduction|-4.7;GO:0050679|positive regulation of epithelial cell proliferation|-4.3;GO:0007264|small GTPase mediated signal transduction|-4.3
S14_SUB1_MCODE_5	GO:0008285|negative regulation of cell population proliferation|-4.6
S14_SUB1_MCODE_6	GO:0008038|neuron recognition|-7.9;GO:0007156|homophilic cell adhesion via plasma membrane adhesion molecules|-6.9;GO:0008037|cell recognition|-6.5
S14_SUB2_MCODE_7	R-MMU-190861|Gap junction assembly|-8.5;R-MMU-190828|Gap junction trafficking|-8.2;R-MMU-157858|Gap junction trafficking and regulation|-8.1
S28	GO:0035239|tube morphogenesis|-13.3;GO:0051960|regulation of nervous system development|-12.8;GO:0001944|vasculature development|-11.7
S28_MCODE_ALL	GO:0031175|neuron projection development|-12.9;GO:0032989|cellular anatomical entity morphogenesis|-9.3;GO:0060322|head development|-9.3
S28_SUB1_MCODE_1	GO:0031175|neuron projection development|-7.4;GO:0032989|cellular anatomical entity morphogenesis|-5.5;GO:0007411|axon guidance|-5.3
S28_SUB1_MCODE_2	R-MMU-8948216|Collagen chain trimerization|-7.8;R-MMU-1650814|Collagen biosynthesis and modifying enzymes|-6.9;R-MMU-1474290|Collagen formation|-6.5
S28_SUB1_MCODE_3	GO:0048598|embryonic morphogenesis|-6.7;R-MMU-5673001|RAF/MAP kinase cascade|-6.0;R-MMU-5684996|MAPK1/MAPK3 signaling|-5.9
S28_SUB1_MCODE_4	GO:1902075|cellular response to salt|-7.9;GO:0071277|cellular response to calcium ion|-7.4;GO:1902074|response to salt|-6.8
S28_SUB1_MCODE_5	GO:0051346|negative regulation of hydrolase activity|-8.3;GO:0010951|negative regulation of endopeptidase activity|-7.2;GO:0043086|negative regulation of catalytic activity|-7.0
S28_SUB1_MCODE_6	R-MMU-1266738|Developmental Biology|-6.0;GO:0098609|cell-cell adhesion|-6.0;GO:0031175|neuron projection development|-3.3
S28_SUB1_MCODE_8	GO:0030198|extracellular matrix organization|-5.6;GO:0045229|external encapsulating structure organization|-5.6;GO:0043062|extracellular structure organization|-5.6
